# Supplementary material for: Simphony: simulating large-scale, rhythmic data
Source: PeerJ. 2019 May 23;7:e6985. doi: 10.7717/peerj.6985 (PMC6535214; doi:10.7717/peerj.6985)
Supplement: Table S1 [file peerj-07-6985-s002.tsv]

Family	Expected mean	Observed mean	Expected std dev	Observed std dev
Gaussian	-5	-5.00401834387778	1	0.997252988595002
Gaussian	-5	-5.0190052295984	2	2.00678882390378
Gaussian	-5	-4.96463543546344	4	3.99292635405888
Gaussian	0	0.00801795795711958	1	1.00271079455291
Gaussian	0	0.00981414053478771	2	1.99427972552452
Gaussian	0	0.00203152159152934	4	3.95457442750781
Gaussian	5	5.00061770017728	1	1.00035811842627
Gaussian	5	5.00472783770304	2	1.99077016111086
Gaussian	5	4.97268934215176	4	3.9850955378348
Negative binomial	16	16.0030833333333	7.11683082274337	7.15469067183853
Negative binomial	32	31.9650625	11.8383857314586	11.8245861719789
Negative binomial	64	64.0416875	19.335676666214	19.3007502565061
Negative binomial	128	127.845625	30.724935049862	30.6199845092702
Negative binomial	256	256.0589375	48.1098353239027	48.2819819341698
Negative binomial	512	512.215479166667	76.4294857420212	76.5834165739491
Negative binomial	1024	1024.23216666667	128.452681497336	128.517726852886
