# Supplementary material for: Simphony: simulating large-scale, rhythmic data
Source: PeerJ. 2019 May 23;7:e6985. doi: 10.7717/peerj.6985 (PMC6535214; doi:10.7717/peerj.6985)
Supplement: Table S2 [file peerj-07-6985-s003.tsv]

Family	Expected amp	Observed amp	Expected phase	Observed phase
Gaussian	1	0.992327296037252	0	23.9945363126039
Gaussian	1	1.00072867636323	6	5.94849177574879
Gaussian	1	1.00736151808562	12	12.0130851160113
Gaussian	2	2.00135212883543	0	0.0169515005689068
Gaussian	2	1.9966777555229	6	5.99201677091519
Gaussian	2	2.00155727186049	12	11.9867247365382
Gaussian	3	2.99749452606164	0	23.9995164944645
Gaussian	3	2.99499829921222	6	5.98960856481885
Gaussian	3	2.99988697056763	12	12.0044196645952
Negative binomial	1	0.995194080545917	0	23.9984057552262
Negative binomial	1	0.996755040946667	6	5.99570398073598
Negative binomial	1	1.00044630787348	12	12.0042624004949
Negative binomial	2	1.99745448618282	0	23.9943908184181
Negative binomial	2	1.99961740660818	6	6.00337094676406
Negative binomial	2	1.99626171442972	12	11.9991640682645
Negative binomial	3	2.99610169927161	0	23.9970151357653
Negative binomial	3	2.99497465538355	6	6.00211691669289
Negative binomial	3	2.99594085412223	12	11.9978005862833
